# Supplementary material for: Efficient Control of Zika Virus Infection Induced by a Non-Replicating Adenovector Encoding Zika Virus NS1/NS2 Antigens Fused to the MHC Class II-Associated Invariant Chain
Source: Viruses. 2021 Nov 3;13(11):2215. doi: 10.3390/v13112215 (PMC8625593; doi:10.3390/v13112215)
Supplement: Supplementary file 1 [file viruses-13-02215-s001.zip]

Archive with 1 entries (1 files):
- viruses-1411170-supplementary.pdf
